# Supplementary material for: Simplified Protocol for the Purification of Native Cas Nucleases for DNA-Free Genome Editing
Source: Methods Protoc. 2025 Feb 7;8(1):16. doi: 10.3390/mps8010016 (PMC11857876; doi:10.3390/mps8010016)
Supplement: Supplementary file 1 [file mps-08-00016-s001.zip]

Archive with 2 entries (2 files):
- Supplementary tab.1.xlsx
- Figure S1.pdf
