# Supplementary material for: Simplified Protocol for the Purification of Native Cas Nucleases for DNA-Free Genome Editing
Source: Methods Protoc. 2025 Feb 7;8(1):16. doi: 10.3390/mps8010016 (PMC11857876; doi:10.3390/mps8010016)
Supplement: Supplementary file 1 [file mps-08-00016-s001.zip › Supplementary tab.1.xlsx]

## Sheet: Foglio2
Number	Primer name	Sequence	Note
#1	CAS12RR-cloning_NOTI_r	AAAGCGGCCGCCTTCTTTTTCTTAGCCTGTCCGGCCTTTTTGGTGGC	Used with #2 to clone CAS12RR from pYPQ230-RR introducing a NOTI Restriction Site
#2	CAS12RR-cloning_NCOI_f	AAACCATGGCTCCTAAGAAGAAGCGGAAGGTTGGTAT	Used with #1 to clone CAS12RR from pYPQ230-RR introducing a NCOI Restriction Site
#3	CAS12RR_AGL11_pre-gRNA_exon7_forw	CTAATACGACTCACTATAGGTAATTTCTACTAAGTGTAGATGGCATTAGTTTCTCGCAATTTCT	Paired with #4, fill-in with Taq DNA polymerase, in vitro transcription with T7 RNA polymerase. T7 promoter is shown underscored
#4	CAS12RR_AGL11_pre-gRNA_exon7_rev	AGAAATTGCGAGAAACTAATGCCATCTACACTTAGTAGAAATTACTATAGTGAGTCGTATTAG	Paired with #3, fill-in with Taq DNA polymerase, in vitro transcription with T7 RNA polymerase.
#5	CAS12RR_AGL11_pre-gRNA_exon1_forw	CTAATACGACTCACTATAGGTAATTTCTACTAAGTGTAGATCTTGCAGAATGTGACCTGACGGT	Paired with #6, fill-in with Taq DNA polymerase, in vitro transcription with T7 RNA polymerase. T7 promoter is shown underscored
#6	CAS12RR_AGL11_pre-gRNA_exon1_rev	ACCGTCAGGTCACATTCTGCAAGATCTACACTTAGTAGAAATTACTATAGTGAGTCGTATTAG	Paired with #5, fill-in with Taq DNA polymerase, in vitro transcription with T7 RNA polymerase.
#7	CAS9_AGL11_gRNA_exon7_forw	CTAATACGACTCACTATAGGCGAGAAACTAATGCCTGGAGTTTTAGAGCTAGAAATAGCAA	Paired with #9, fill-in with Taq DNA polymerase, in vitro transcription with T7 RNA polymerase. T7 promoter is shown underscored
#8	CAS9_AGL11_gRNA_exon1_forw	CTAATACGACTCACTATAGGCAGAATGTGACCTGACGGTGTTTTAGAGCTAGAAATAGCAA	Paired with #9, fill-in with Taq DNA polymerase, in vitro transcription with T7 RNA polymerase. T7 promoter is shown underscored
#9	CAS9_gRNA_scaffold_rev	AAAAGCACCGACTCGGTGCCACTTTTTCAAGTTGATAACGGACTAGCCTTATTTTAACTTGCTATTTCTAGCTCTAAAAC	Paired with #7 or #8, fill-in with Taq DNA polymerase, in vitro transcription with T7 RNA polymerase.
#10	AGL11_exon1 target cleavage test_forw	GCTTGAACAGATCTCCAACTCT	Used with #11 to amplify a 663bp fragment from Vitis v. genomic DNA
#11	AGL11_exon1 target cleavage test_rev	GCAGGTACCCATGTAATCCCT	Used with #10 to amplify a 663bp fragment from Vitis v. genomic DNA
#12	AGL11_exon7 target cleavage test_forw	ACCGATCTAGCAGTTCAGTTGA	Used with #13 to amplify a 464bp fragment from Vitis v. genomic DNA
#13	AGL11_exon7 target cleavage test_rev	TGCATGGCTTGAAATGTCTCA	Used with #12 to amplify a 464bp fragment from Vitis v. genomic DNA
